# Supplementary material for: Metabolomics Characterization of Scleractinia Corals with Different Life-History Strategies: A Case Study about Pocillopora meandrina and Seriatopora hystrix in the South China Sea
Source: Metabolites. 2022 Nov 8;12(11):1079. doi: 10.3390/metabo12111079 (PMC9693324; doi:10.3390/metabo12111079)
Supplement: Supplementary file 1 [file metabolites-12-01079-s001.zip]

Archive with 1 entries (1 files):
- metabolites-1976043-supplementary.pdf
